# Supplementary material for: Augmented Reality Navigation for Extreme Lateral Interbody Fusion with Posterior Instrumentation: Feasibility, Outcomes, and Surgical Technique
Source: Bioengineering (Basel). 2025 Nov 18;12(11):1262. doi: 10.3390/bioengineering12111262 (PMC12650056; doi:10.3390/bioengineering12111262)
Supplement: Supplementary file 1 [file bioengineering-12-01262-s001.zip]

Archive with 1 entries (1 files):
- bioengineering-3941766-supplementary.pdf
